# Supplementary material for: Bioluminescence of (R)-Cypridina Luciferin with Cypridina Luciferase
Source: Int J Mol Sci. 2024 Feb 26;25(5):2699. doi: 10.3390/ijms25052699 (PMC10932282; doi:10.3390/ijms25052699)
Supplement: Supplementary file 1 [file ijms-25-02699-s001.zip]

Archive with 1 entries (1 files):
- ijms-2836749-supplementary.pdf
